# Supplementary material for: Paying Comprehensive Attention to the Temperature-Dependent Dual-Channel Excited-State Intramolecular Proton Transfer Mechanism of Fluorescence Ratio Probe BZ-DAM
Source: Int J Mol Sci. 2023 Sep 9;24(18):13899. doi: 10.3390/ijms241813899 (PMC10530469; doi:10.3390/ijms241813899)
Supplement: Supplementary file 1 [file ijms-24-13899-s001.zip]

Archive with 1 entries (1 files):
- ijms-2545684-supplementary.pdf
